# Supplementary material for: Liver Monocytes and Kupffer Cells Remain Transcriptionally Distinct during Chronic Viral Infection
Source: PLoS One. 2016 Nov 3;11(11):e0166094. doi: 10.1371/journal.pone.0166094 (PMC5094584; doi:10.1371/journal.pone.0166094)
Supplement: S1 Table — (XLSX) [file pone.0166094.s003.xlsx]

## Sheet: Dataset
S1 Table. Relative RNA counts of sorted Kupffer cells and infiltrating monocytes
	Kupffer cells					Infiltrating monocytes
Gene	day 0	day 0	day 15	day 22	day 41	day 0	day 0	day 15	day 22	day 41
Abcb10	40.6068	55.1009	2.12851	54.4938	27.5335	63.8893	73.4992	63.647	24.413	23.8305
Abcb1a	33.087	34.2006	0	14.9708	0	68.9002	32.9996	0	0	26.2136
Abcf1	369.973	380.006	327.79	310.794	373.669	373.314	328.496	320.833	368.637	431.333
Abl1	586.542	562.409	293.734	413.195	386.78	289.381	286.497	161.066	122.065	212.092
Adal	67.6779	106.402	17.0281	70.0634	32.778	48.8565	46.4995	28.5762	0	9.53222
Ahr	84.2214	55.1009	0	37.7265	5.24448	539.927	724.492	207.827	332.017	563.592
Aicda	0	0	0	0	0	0	0	0	0	0
Aire	0	0	0	0	0	0	0	0	0	0
App	3958.41	3680.36	4446.46	4060.68	4672.83	3091.74	3475.46	4595.57	4369.93	3786.67
Arhgdib	4996.14	4902.08	5557.54	4619.4	5408.37	13307.8	15092.8	18095.2	17843.5	15855.7
Atg16l1	496.305	418.007	393.774	426.369	301.557	548.696	434.995	423.447	261.219	421.801
Atm	115.804	85.5014	114.939	89.2261	51.1336	80.1748	34.4996	45.4621	0	0
B2m	62229.1	53911.5	64146.9	95479.1	103985	53690.2	44761	52980.3	58598.6	75648.9
Batf	272.216	201.403	244.779	194.621	263.535	334.479	355.496	362.398	449.199	312.18
Batf3	1409.21	932.915	804.576	904.836	1212.78	398.368	292.497	158.468	314.928	252.604
Bax	560.975	551.009	630.039	464.694	590.003	559.344	511.494	554.638	676.241	400.353
Bcap31	1326.49	1252.12	953.572	1291.68	1089.54	1213.9	1205.99	887.161	930.136	1072.37
Bcl2	184.986	127.302	19.1566	181.446	90.4672	305.666	112.499	53.2556	122.065	160.856
Bcl3	194.01	178.603	108.554	158.691	215.023	425.928	359.996	344.213	651.828	525.464
Bcl6	105.277	89.3015	17.0281	74.2553	30.1557	425.928	478.495	258.485	227.041	490.909
Bid	198.522	212.803	176.666	177.853	111.445	648.288	686.992	510.475	422.345	593.381
Blnk	281.239	169.103	38.3132	770.099	330.402	137.8	83.999	33.7719	90.3282	135.834
Bst1	22.5593	9.50016	338.433	25.151	0	581.267	871.49	2836.84	1088.82	866.24
Bst2	3490.68	2785.45	3162.96	3606.77	5452.94	1895.38	1508.98	1960.07	2682.99	2652.34
Btk	995.618	980.416	693.894	853.935	1225.9	746.001	763.491	749.476	937.46	793.557
Btla	869.285	431.307	12.7711	99.4062	57.6892	886.307	586.493	171.457	200.187	539.762
Btnl1	0	0	0	0	0	0	0	0	0	0
Btnl2	21.0554	20.9003	31.9276	10.779	32.778	8.76912	0	6.49459	34.1782	0
C1qa	34043.5	31916.7	18509.5	26741.5	42532.7	99.5921	35.9996	377.985	0	66.7255
C1qb	40746.6	43174.4	29135	33341.8	48039.4	239.272	137.998	1211.89	58.5912	141.792
C1qbp	505.329	562.409	606.625	506.014	649.004	308.172	299.997	181.849	283.191	251.412
C1ra	327.862	456.007	383.132	363.491	466.758	48.8565	49.4994	38.9675	0	15.4899
C1s	0	26.6004	0	0	0	0	0	0	0	0
C2	1433.27	1121.02	10.6425	141.923	882.383	0	0	0	0	0
C3	1967.17	1197.02	2036.98	1049.15	1855.23	5739.39	5209.44	6434.84	7140.81	5060.42
C4a	3792.97	5084.48	3011.84	4865.52	6716.86	16.9119	95.9989	1572.99	407.697	344.351
C4bp	19.5514	0	0	7.18599	0	0	0	0	0	0
C6	8820.69	8848.45	536.384	3637.91	8122.38	13.1537	0	0	12.2065	0
C7	4.51186	9.50016	0	0	0	2.50546	1.49998	2.59784	0	0
C8a	3.00791	0	0	0	0	0	0	0	0	0
C8b	36.0949	15.2002	0	0	15.7334	18.1646	0	0	12.2065	0
C8g	0	0	0	0	0	0	0	0	0	0
C9	0	0	0	0	0	0	0	0	0	0
Camp	0	0	0	0	0	313.183	404.995	9635.38	1755.3	377.714
Card9	348.917	387.606	581.083	389.241	251.735	1145.62	1036.49	1618.45	971.638	1205.83
Casp1	1374.61	1603.63	1702.81	1491.09	1079.05	1533.34	1436.98	1708.08	700.654	1441.75
Casp2	333.878	267.904	244.779	386.846	226.824	569.992	548.994	452.024	407.697	395.587
Casp3	694.827	638.41	791.805	918.609	853.538	570.619	527.994	513.073	671.358	693.469
Casp8	2185.25	1943.73	2032.73	1807.88	1868.34	1753.2	1643.98	1504.15	1672.29	1880.23
Ccbp2	0	0	0	0	0	5.63729	0	0	0	0
Ccl11	21.0554	1.90003	6.38553	0	2.62224	5.63729	10.4999	7.79351	0	0
Ccl12	94.7491	77.9013	214.979	167.074	64.2448	15.0328	17.9998	146.778	19.5304	0
Ccl19	0	0	0	0	0	0	0	0	0	0
Ccl2	961.027	904.415	1477.19	824.593	784.049	968.361	892.49	1721.07	1667.41	1223.7
Ccl20	10.5277	0	0	0	0	0	0	0	19.5304	0
Ccl22	233.113	148.202	0	0	0	76.4166	104.999	0	0	0
Ccl24	2782.32	2739.84	1421.84	1637.21	1638.9	246.788	196.498	10.3913	14.6478	0
Ccl25	9.02372	0	0	4.79066	0	23.8019	8.9999	0	0	0
Ccl26	0	0	0	0	0	0	0	0	0	0
Ccl3	1956.64	1932.33	3348.14	3324.12	925.65	6323.16	4774.45	7502.55	9145.12	4220.39
Ccl4	615.117	526.309	672.609	1035.38	410.38	643.904	475.495	958.602	1101.03	570.742
Ccl5	1573.14	991.816	723.693	2636.06	546.737	1745.68	1109.99	589.709	1240.18	2169.77
Ccl6	1881.45	2489.04	2652.12	1856.98	2745.48	2778.56	3170.96	2895.29	3732.75	2795.32
Ccl7	121.82	96.9016	459.758	236.539	179.623	23.1755	11.9999	19.4838	0	0
Ccl8	52.6384	0	0	0	0	0	0	0	0	0
Ccl9	372.981	328.705	2090.2	442.537	326.469	8014.97	10130.9	6588.11	10397.5	6736.9
Ccr10	75.1977	38.0006	38.3132	44.9125	59.0003	33.1974	23.9997	23.3805	124.506	36.9373
Ccr2	974.562	921.515	495.943	306.602	107.512	11283.3	14636.8	7980.55	8837.51	8609.98
Ccr3	88.7333	93.1015	0	44.3136	0	0	0	0	0	0
Ccr4	0	0	0	0	0	0	0	0	0	0
Ccr5	3442.55	3401.06	3648.26	3194.17	2421.64	296.897	209.998	681.932	158.685	295.499
Ccr6	45.1186	20.9003	0	0	0	28.1864	5.99993	0	0	0
Ccr7	565.487	258.404	0	47.3078	10.489	300.029	181.498	0	0	207.326
Ccr8	19.5514	0	0	0	6.55559	5.01092	0	0	0	0
Ccr9	99.261	47.5008	0	6.58716	3.93336	272.469	130.499	0	0	35.7458
Ccrl1	0	0	0	0	0	3.13183	0	0	0	0
Ccrl2	494.801	399.007	1087.67	1301.86	376.291	1616.02	1034.99	3183.65	3539.89	1392.9
Cd109	16.5435	5.70009	6.38553	9.58132	18.3557	0	5.99993	6.49459	21.9717	0
Cd14	2367.22	1962.73	1145.14	1465.34	1280.96	2306.28	3137.96	3213.52	2834.35	1970.79
Cd160	6.01582	0	0	0	0	10.0218	1.49998	0	0	0
Cd163	6736.21	7915.53	93.6544	234.144	1908.99	15.0328	0	0	0	0
Cd164	6524.15	6448.71	5336.17	6882.98	7738.22	1133.72	874.49	633.872	593.236	708.959
Cd19	977.57	461.708	0	228.754	131.112	507.982	200.998	0	139.154	467.079
Cd1d1	2055.91	1827.83	1887.99	2003.69	1381.92	138.427	112.499	203.93	48.826	61.9594
Cd2	625.645	323.005	80.8833	259.295	82.6005	782.957	415.495	100.017	263.661	534.996
Cd209g	302.295	121.602	0	0	0	1.25273	0	2.59784	7.3239	0
Cd22	945.987	632.71	57.4697	221.568	454.958	242.403	86.999	22.0816	190.422	237.114
Cd226	284.247	159.603	97.9114	121.563	30.1557	306.919	118.499	58.4513	51.2673	96.5137
Cd244	160.923	117.802	104.297	80.8424	7.86671	1681.16	2108.98	1915.9	1335.39	2313.95
Cd247	156.411	89.3015	10.6425	68.8658	36.7113	202.942	85.499	16.8859	90.3282	79.8323
Cd24a	192.506	100.702	0	378.462	98.3339	123.394	89.999	758.568	283.191	110.812
Cd27	174.459	110.202	25.5421	64.6739	13.1112	212.964	94.4989	24.6794	4.8826	64.3425
Cd274	792.584	516.808	1905.02	1949.2	1439.61	509.235	355.496	1028.74	456.523	375.331
Cd28	90.2372	47.5008	57.4697	158.691	112.756	97.0866	70.4992	64.9459	151.361	89.3645
Cd34	314.326	345.806	0	1.7965	0	70.1529	35.9996	0	0	0
Cd36	1568.62	1926.63	644.938	949.749	1528.76	435.324	205.498	40.2665	41.5021	181.112
Cd3d	512.848	290.705	70.2408	210.19	83.9116	665.2	340.496	45.4621	197.745	341.968
Cd3e	335.382	182.403	89.3974	176.656	0	408.39	202.498	31.174	24.413	173.963
Cd3eap	60.1582	79.8013	74.4978	57.4879	77.356	61.3838	59.9993	89.6254	144.037	21.4475
Cd4	252.664	180.503	0	31.1393	72.1115	159.097	65.9992	22.0816	0	23.8305
Cd40	464.722	378.106	225.622	187.435	226.824	680.859	697.492	184.446	217.276	339.585
Cd40lg	54.1423	51.3008	0	4.19183	0	55.7465	31.4996	0	17.0891	5.95764
Cd44	6757.27	5918.6	4738.06	7054.85	9164.72	6470.35	7271.92	4957.97	9215.91	6663.02
Cd46	4.51186	5.70009	0	7.18599	9.17783	0	1.49998	1.29892	0	0
Cd48	2874.06	2405.44	2230.68	2601.93	2917.24	2069.51	1901.98	1913.31	4003.73	2249.6
Cd5	88.7333	36.1006	0	49.7031	0	167.866	52.4994	18.1849	7.3239	44.0865
Cd53	380.5	286.905	191.566	259.295	86.5338	670.211	601.493	510.475	192.863	295.499
Cd55	646.7	585.21	51.0842	158.092	279.268	359.534	188.998	27.2773	14.6478	122.727
Cd59b	0	0	0	0	0	0	0	0	0	0
Cd6	96.2531	41.8007	12.7711	63.4763	0	145.317	40.4995	5.19567	2.4413	64.3425
Cd69	16.5435	5.70009	4.25702	279.056	17.0445	155.965	127.499	114.305	70.7977	94.1307
Cd7	362.453	258.404	106.425	213.783	35.4002	251.173	131.998	3.89675	21.9717	110.812
Cd74	83126.6	67700	106998	171430	113981	24181.5	14023.3	15010.3	27147.3	34207.6
Cd79a	0	0	0	0	0	0	0	0	0	0
Cd79b	681.291	634.61	68.1123	558.711	346.135	352.644	250.497	6.49459	34.1782	386.055
Cd80	523.376	581.41	340.561	514.397	326.469	590.036	514.494	772.856	312.487	271.668
Cd81	13078.4	12830.9	7977.65	14904.9	14303	321.952	191.998	279.267	241.689	268.094
Cd82	845.222	657.411	436.344	617.396	444.469	774.814	538.494	537.752	451.641	555.252
Cd83	2104.03	1611.23	351.204	1584.51	1480.25	1235.82	1228.49	316.936	1159.62	882.922
Cd86	2952.26	2724.64	1104.7	1795.9	2805.79	575.63	487.494	963.797	939.901	417.035
Cd8a	260.184	134.902	229.879	267.678	49.8225	409.017	202.498	107.81	166.009	252.604
Cd8b1	3.00791	0	0	23.3545	0	58.252	11.9999	0	0	0
Cd9	175.963	195.703	8.51404	110.784	53.7559	204.821	154.498	167.56	24.413	85.79
Cd96	0	0	0	0	0	0	0	0	0	0
Cd97	9110.95	9393.75	4486.9	6616.5	7814.27	8194.74	8569.4	6481.6	10395.1	9931.38
Cd99	1046.75	767.613	519.356	619.792	1044.96	903.219	551.994	1784.71	3036.98	974.669
Cdh5	2696.59	3062.85	161.767	815.61	2165.97	77.0429	23.9997	0	0	0
Cdkn1a	332.374	216.604	472.529	442.537	694.893	1517.68	1276.49	1657.42	3027.21	1506.09
Ceacam1	85.7254	117.802	44.6987	44.3136	28.8446	1493.88	1442.98	1523.63	817.836	1509.67
Cebpb	7339.3	5745.69	14450.4	11541.3	8530.14	16653.8	13378.3	27050	35745.5	19238.4
Cfb	942.979	855.014	1621.92	1438.99	1539.25	377.072	371.996	796.237	229.482	413.46
Cfd	0	0	0	0	0	0	0	0	0	0
Cfh	2797.35	3425.76	321.405	373.672	848.294	745.375	1190.99	675.437	783.658	675.596
Cfi	54.1423	55.1009	0	29.9416	32.778	0	0	0	0	0
Cfp	14937.3	16053.4	9197.29	9205.85	14207.3	1075.47	1111.49	1726.26	1227.97	1120.04
Chuk	712.874	568.109	591.726	684.466	588.692	616.344	541.494	765.063	703.095	623.169
Ciita	1252.79	891.115	830.119	1122.81	645.07	659.563	415.495	188.343	336.9	610.062
Cish	12.0316	15.2002	8.51404	11.3778	0	31.3183	31.4996	16.8859	29.2956	0
Clec4a4	60.1582	28.5005	6.38553	22.1568	0	98.9657	95.9989	109.109	0	13.1068
Clec4e	0	0	78.7548	0	0	1435	1703.98	2401.7	1972.57	1327.36
Clec5a	54.1423	39.9007	0	0.598833	0	494.202	656.993	706.612	234.365	243.072
Clu	78.2056	121.602	40.4417	73.6564	56.3781	0	0	0	0	0
Cmklr1	2668.01	2504.24	2198.75	2029.44	3037.86	460.379	478.495	1058.62	483.378	356.267
Cr2	0	0	0	0	0	0	0	0	0	0
Cradd	7.51977	0	0	8.38366	0	26.3073	22.4997	15.587	0	0
Crlf2	1320.47	1280.62	983.371	1193.47	1214.1	1300.33	1336.48	1436.6	1061.97	1105.74
Csf1	52.6384	19.0003	0	4.79066	0	167.866	133.498	67.5437	14.6478	32.1712
Csf1r	30495.7	28097.7	14793.1	23962.9	32089.6	8463.45	8179.41	5841.24	9897.04	6796.47
Csf2	0	0	0	0	0	0	0	0	0	0
Csf2rb	2180.73	2014.03	3529.07	2654.63	2923.79	2747.24	2764.47	3614.89	4416.31	2856.09
Csf3r	761.001	638.41	517.228	604.821	675.226	2222.34	1997.98	1810.69	2441.3	2030.36
Ctla4	39.1028	15.2002	97.9114	430.561	27.5335	36.3292	4.49995	61.0492	51.2673	26.2136
Ctnnb1	2246.91	2338.94	2237.06	1771.95	1602.19	1909.79	2189.98	1647.03	773.893	1714.61
Ctsc	11924.9	12943	8288.41	9840.02	11020	4630.09	6121.43	6458.22	4736.13	4352.65
Ctsg	0	0	0	0	1.31112	13.1537	28.4997	157.169	0	39.3204
Ctss	24165.5	26689.7	24384.2	28024.8	26137.2	17857.1	20761.3	13842.6	10978.5	18888.1
Cul9	105.277	138.702	74.4978	102.4	112.756	63.2629	28.4997	10.3913	0	0
Cx3cl1	0	0	0	0	0	0	0	0	0	0
Cx3cr1	923.428	1079.22	1634.7	590.449	45.8892	3879.08	3730.46	429.942	2260.65	2716.68
Cxcl1	0	0	0	32.9358	0	0	0	0	0	0
Cxcl10	1293.4	628.91	2816.02	2080.34	1661.19	3550.87	2908.47	1419.72	1645.44	1091.44
Cxcl11	1.50395	0	0	0	0	85.1857	92.9989	0	0	0
Cxcl12	100.765	134.902	10.6425	35.93	35.4002	0	0	0	0	0
Cxcl13	1206.17	1094.42	2.12851	43.7148	781.427	0	0	0	0	0
Cxcl15	0	0	0	0	0	0	0	0	0	0
Cxcl3	0	0	0	0	0	0	0	0	0	0
Cxcl9	2455.96	946.216	1406.94	453.915	409.069	2747.24	2555.97	820.916	642.062	394.396
Cxcr1	43.6147	17.1003	0	37.1276	48.5114	46.351	34.4996	15.587	0	0
Cxcr2	0	0	0	0	0	130.284	137.998	223.414	0	3.57458
Cxcr3	246.648	182.403	0	248.516	62.9337	173.503	119.999	3.89675	26.8543	104.854
Cxcr4	460.21	465.508	100.04	630.571	344.824	1898.51	2173.48	1671.71	2551.16	2063.73
Cxcr5	72.1898	83.6014	0	0.598833	0	50.7356	29.9997	0	0	39.3204
Cxcr6	357.941	319.205	10.6425	170.068	17.0445	342.622	227.997	7.79351	56.1499	112.004
Cybb	6861.04	8021.93	5016.9	5978.15	6341.88	12589.9	15589.3	7923.4	5800.53	9317.74
Ddx58	1511.47	1442.12	1332.45	1546.19	1551.05	1473.84	1231.49	1200.2	827.601	1651.46
Defb1	0	0	0	0	0	0	0	0	0	0
Defb14	0	0	0	0	0	0	0	0	0	0
Dpp4	547.439	366.706	14.8996	92.2202	60.3115	662.068	439.495	85.7286	212.393	562.401
Ebi3	550.447	473.108	302.248	546.734	504.781	643.904	494.994	290.958	266.102	330.053
Emr1	13564.2	12819.5	6168.42	10876.6	13014.2	2331.96	2797.47	1553.51	1933.51	2428.33
Entpd1	2683.05	2952.65	1692.16	2486.35	2601.26	429.687	364.496	261.083	361.313	253.795
Eomes	25.5672	13.3002	0	22.1568	0	96.4603	41.9995	29.8751	0	4.76611
Ets1	1914.53	1406.02	304.377	620.391	329.091	1592.85	722.992	349.409	332.017	801.898
Fadd	40.6068	76.0012	8.51404	34.7323	57.6892	45.0983	16.4998	19.4838	0	0
Fas	0	0	0	26.3486	0	224.239	193.498	187.044	92.7695	171.58
Fasl	33.087	28.5005	0	48.5054	0	46.351	5.99993	1.29892	0	0
Fcamr	10.5277	1.90003	0	0	0	3.13183	0	2.59784	0	0
Fcer1a	0	0	0	0	0	0	0	0	0	0
Fcer1g	6495.58	6131.4	7647.73	6546.44	9032.3	6571.83	6353.93	7831.18	8908.31	7967.74
Fcgr1	4734.45	4428.97	4495.41	4839.17	5235.3	2127.76	2138.98	2656.29	2319.24	3537.64
Fcgr2b	1194.14	1189.42	959.958	510.804	407.758	5049.13	5476.44	3907.15	2712.29	3461.39
Fcgr3	3037.99	3648.06	2490.36	2697.74	1836.88	2508.59	3220.46	2536.79	1179.15	1730.1
Fcgr4	5113.44	5342.89	9212.19	8560.31	7365.87	590.663	620.993	2842.03	715.301	1093.82
Fcgrt	3098.15	3459.96	998.271	1497.68	2072.88	493.576	449.995	84.4297	202.628	322.904
Fkbp5	245.145	247.004	517.228	236.539	213.712	78.2957	37.4996	580.616	73.239	34.5543
Fn1	260.184	220.404	25.5421	197.016	331.713	15950.4	20281.3	9218.42	13800.7	9141.4
Folr4	27.0712	0	0	0	0	45.0983	11.9999	0	0	0
Foxp3	0	0	0	0	0	0	0	0	0	0
Frmpd4	0	0	0	0	0	0	0	0	0	0
Fyn	1201.66	1031.72	913.13	1036.58	1346.52	1120.57	758.991	372.79	747.038	888.879
Gata3	102.269	125.402	6.38553	68.8658	20.9779	239.898	233.997	157.169	112.3	216.858
Gfi1	19.5514	0	0	152.702	14.4223	42.5928	14.9998	127.294	9.76521	0
Gm10499	187.994	228.004	214.979	341.335	318.602	166.613	152.998	232.506	190.422	188.261
Gp1bb	0	0	0	0	0	0	0	0	0	0
Gpi1	24.0633	28.5005	0	19.1626	0	42.5928	43.4995	33.7719	7.3239	16.6814
Gpr183	97.757	76.0012	0	117.97	0	414.654	278.997	50.6578	126.948	233.539
Gpr44	0	0	0	0	0	0	0	0	0	0
Gzma	1048.26	710.612	668.352	1654.57	393.336	710.298	286.497	313.039	3349.47	967.52
Gzmb	263.192	155.803	80.8833	208.394	0	117.757	50.9994	109.109	297.839	133.451
H2-Aa	35518.9	29722.2	31636	58721.5	34288.4	8449.67	5096.94	3744.78	6110.58	10001.7
H2-Ab1	28609.7	21977.7	37217	53158.4	27203.1	7129.29	4046.95	3340.82	4455.38	8064.26
H2-DMa	4674.29	4142.07	3441.8	4984.68	3904.51	2986.51	2729.97	1744.45	3801.11	2789.37
H2-DMb2	547.439	362.906	0	114.377	31.4669	256.183	157.498	10.3913	0	210.9
H2-Ea-ps	0	0	0	0	0	0	0	0	0	0
H2-Eb1	19149.8	11936	23539.2	33129.2	18962.7	3292.8	1523.98	1596.37	2939.33	3561.48
H2-K1	9589.21	7170.72	9418.65	14842.7	14849.7	6852.44	5137.44	7147.95	9389.25	10332.9
H2-Ob	594.062	279.305	25.5421	78.4471	62.9337	244.282	89.999	28.5762	21.9717	156.09
H2-Q10	213.561	140.602	0	91.0226	61.6226	92.7021	86.999	103.913	17.0891	41.7035
H60a	0	0	0	0	0	0	0	0	0	0
Hamp	30.0791	36.1006	0	0	0	0	0	0	0	0
Hc	34.5909	13.3002	0	5.98833	26.2224	7.51638	0	0	14.6478	0
Hcst	348.917	231.804	112.811	237.138	279.268	254.931	190.498	322.132	405.256	160.856
Hfe	3170.34	3306.05	1243.05	1816.86	2013.88	819.912	1007.99	361.099	268.543	791.174
Hif1a	634.669	731.512	536.384	582.664	529.692	1061.69	1174.49	826.112	720.184	878.156
Hlx	535.408	383.806	336.304	266.481	465.447	269.337	196.498	755.97	798.306	262.136
Icam1	1582.16	1214.12	1042.97	1331.21	1519.59	1421.85	1396.48	602.698	895.958	901.986
Icam2	419.603	368.606	304.377	467.089	335.646	395.237	373.496	245.496	256.337	375.331
Icam4	7.51977	0	0	8.98249	0	25.681	13.4998	12.9892	0	0
Icam5	52.6384	28.5005	8.51404	8.98249	26.2224	6.89002	0	2.59784	17.0891	0
Icos	1159.55	862.614	40.4417	346.125	835.183	128.405	32.9996	0	0	0
Icosl	559.471	465.508	187.309	347.323	165.201	844.341	647.993	494.888	322.252	401.545
Ifi204	2337.14	2566.94	3697.22	2508.51	1767.39	3207.62	3313.46	2622.52	920.371	2848.94
Ifi35	873.797	811.313	1285.62	1098.86	944.006	1250.85	1130.99	1188.51	1069.29	1441.75
Ifih1	1009.15	1119.12	1362.25	1046.16	997.761	1377.38	1183.49	1408.03	573.706	1419.11
Ifit2	2404.82	1673.93	3820.67	3506.17	2407.21	1252.1	869.99	2596.54	771.451	1743.2
Ifitm1	139.868	98.8016	68.1123	46.7089	89.1561	315.688	479.995	2339.35	361.313	381.289
Ifna1	0	0	0	0	0	0	0	0	0	0
Ifna2	0	0	0	0	0	0	0	0	0	0
Ifnar1	1791.21	1708.13	845.018	1264.14	1229.83	1676.78	1621.48	1220.98	1301.21	1363.11
Ifnar2	2362.71	2563.14	1155.78	1760.57	1789.68	1689.31	1642.48	1117.07	1049.76	1453.66
Ifnb1	0	0	0	0	0	0	0	0	0	0
Ifng	31.583	15.2002	0	91.0226	0	70.1529	35.9996	28.5762	48.826	3.57458
Ifngr1	6451.96	6824.91	3207.66	3595.99	4447.31	6246.74	7865.91	5117.74	5339.13	5982.66
Ifngr2	1574.64	1278.72	1030.2	1218.03	1387.16	2295.63	2222.97	1602.87	1928.63	2317.52
Igf2r	266.2	241.304	91.5259	271.87	251.735	52.6147	28.4997	107.81	0	44.0865
Ikbkap	296.279	252.704	229.879	271.271	234.69	244.909	224.997	214.322	268.543	178.729
Ikbkb	541.423	505.408	383.132	412.596	393.336	1453.79	1463.98	1149.54	1569.76	1439.36
Ikbke	810.631	594.71	1826.26	1191.68	827.316	1264.01	1175.99	1631.44	493.143	700.618
Ikbkg	206.042	201.403	117.068	199.411	159.956	135.295	91.499	119.5	51.2673	85.79
Ikzf1	762.505	640.311	434.216	553.321	536.248	1193.23	904.49	1030.04	673.799	818.579
Ikzf2	34.5909	34.2006	0	11.3778	0	82.6802	14.9998	0	0	0
Ikzf3	290.263	106.402	0	216.179	78.6671	242.403	59.9993	5.19567	56.1499	163.239
Ikzf4	45.1186	9.50016	53.2127	9.58132	32.778	15.6591	0	16.8859	26.8543	0
Il10	108.285	81.7013	293.734	429.962	351.38	0	0	0	19.5304	0
Il10ra	3546.32	3104.65	2049.75	2925.3	2504.24	3741.28	3487.46	1961.37	1967.69	3167.08
Il10rb	2810.89	3045.75	1364.37	2063.58	2255.12	1203.25	1252.49	940.417	678.682	1095.01
Il11ra1	0	19.0003	0	15.5696	0	8.76912	0	0	0	0
Il12a	30.0791	5.70009	6.38553	16.7673	11.8001	20.0437	19.4998	0	0	0
Il12b	52.6384	24.7004	0	12.5755	0	5.01092	0	0	4.8826	0
Il12rb1	13.5356	11.4002	180.923	143.121	55.067	36.9556	0	66.2448	0	0
Il12rb2	33.087	5.70009	0	0	0	139.053	61.4993	0	14.6478	14.2983
Il13	24.0633	1.90003	31.9276	4.19183	14.4223	10.6482	17.9998	14.2881	14.6478	21.4475
Il13ra1	813.639	879.714	519.356	604.222	684.404	920.757	1169.99	1127.46	620.091	676.787
Il15	392.532	349.606	221.365	319.777	389.402	153.46	119.999	103.913	141.595	141.792
Il15ra	57.1503	39.9007	153.253	76.6506	52.4448	86.4384	59.9993	197.436	56.1499	58.3848
Il16	708.362	628.91	321.405	808.424	456.269	1128.71	1063.49	453.322	749.48	1115.27
Il17a	4.51186	1.90003	0	2.39533	0	0	0	1.29892	0	0
Il17b	0	0	0	0	0	0	0	0	0	0
Il17f	0	0	0	0	0	0	0	0	0	0
Il17ra	1103.9	1185.62	779.034	1005.44	574.27	4735.32	4546.45	2296.49	1765.06	3498.32
Il17rb	0	0	0	0	0	2.50546	0	0	0	0
Il17re	6.01582	0	0	0	0	3.13183	0	0	0	0
Il18	1161.05	1252.12	1900.76	1590.5	1558.92	567.487	563.994	583.214	319.811	579.082
Il18r1	49.6305	70.3012	0	49.7031	0	188.536	83.999	62.3481	0	29.7882
Il18rap	48.1265	13.3002	0	10.1802	0	153.46	80.9991	337.719	78.1216	73.8747
Il19	0	0	0	0	0	0	0	0	0	0
Il1a	994.114	1083.02	1979.51	1675.53	563.781	78.922	25.4997	32.473	36.6195	13.1068
Il1b	3426.01	2698.04	1628.31	2792.36	2998.53	2838.69	2870.97	2265.31	3503.27	2727.41
Il1r1	22.5593	7.60012	0	0	0	7.51638	0	0	0	0
Il1r2	0	0	0	0	0	230.502	139.498	3313.54	361.313	88.173
Il1rap	64.67	81.7013	4.25702	43.116	11.8001	118.383	149.998	79.234	51.2673	88.173
Il1rl1	0	26.6004	0	0	0	0	0	0	0	0
Il1rl2	40.6068	68.4011	0	23.3545	0	5.01092	0	0	0	0
Il1rn	347.413	446.507	406.545	398.823	393.336	933.911	950.989	258.485	190.422	268.094
Il2	0	0	0	0	0	0	0	0	0	0
Il20	0	0	0	0	0	0	1.49998	0	0	0
Il21	0	0	0	0	0	0	0	0	0	0
Il21r	360.949	271.704	398.031	300.015	97.0228	509.861	253.497	251.99	92.7695	305.031
Il22	0	0	0	0	0	0	0	0	0	0
Il22ra2	6.01582	0	0	0	0	3.13183	0	9.09243	0	0
Il23a	0	0	0	0	0	0	0	0	0	0
Il23r	0	0	0	0	0	0	0	0	0	0
Il25	0	0	0	0	0	0	0	0	0	0
Il27	327.862	153.903	287.349	301.213	309.424	221.107	95.9989	485.795	693.33	339.585
Il27ra	207.546	127.302	6.38553	65.2728	38.0224	253.052	109.499	6.49459	31.7369	83.4069
Il28a	0	0	0	0	0	0	0	0	0	0
Il2ra	13.5356	11.4002	0	0	0	20.6701	0	0	0	0
Il2rb	2107.04	1022.22	734.336	725.785	165.201	2437.81	976.489	416.953	1638.11	848.367
Il2rg	1597.2	1252.12	1883.73	2028.25	1573.34	1721.25	1309.49	1678.2	1291.45	1616.9
Il3	0	0	0	0	0	0	0	0	0	0
Il33	0	9.50016	0	0	0	2.50546	0	2.59784	0	0
Il4	0	0	0	0	0	7.51638	0	0	0	0
Il4ra	1278.36	1236.92	1117.47	907.231	770.938	1505.16	1607.98	1791.21	812.953	1425.07
Il5	0	0	0	0	0	0	0	0	0	0
Il6	248.152	203.303	146.867	165.278	179.623	82.6802	91.499	57.1524	161.126	35.7458
Il6ra	2658.99	2274.34	1504.86	1985.73	2537.01	4349.48	3922.46	3782.45	7521.65	4509.93
Il6st	678.283	568.109	204.337	337.143	275.335	718.441	685.492	364.996	412.58	526.655
Il7	7.51977	0	8.51404	1.19767	0	6.26365	5.99993	16.8859	9.76521	0
Il7r	380.5	171.003	14.8996	55.6914	65.5559	556.839	277.497	29.8751	107.417	258.561
Il9	0	0	0	0	0	0	0	0	0	0
Ilf3	142.876	155.803	121.325	135.336	97.0228	111.493	67.4992	33.7719	4.8826	20.256
Irak1	604.59	663.111	421.445	761.116	498.225	521.136	503.994	337.719	366.195	450.397
Irak2	992.61	874.014	704.537	1010.23	663.426	1535.22	1153.49	1831.47	1169.38	1087.86
Irak3	213.561	235.604	197.951	198.812	298.935	626.992	613.493	528.66	363.754	455.163
Irak4	1099.39	1358.52	883.331	1068.32	820.76	1343.55	1591.48	1053.42	764.127	1409.58
Irf1	3343.29	3182.55	4065.45	4098.41	2512.1	4224.83	3566.96	3213.52	2133.7	2688.09
Irf3	43.6147	26.6004	0	23.9533	0	33.8237	25.4997	2.59784	0	0
Irf4	230.105	228.004	23.4136	1441.39	472.003	414.028	496.494	42.8643	283.191	453.972
Irf5	2621.39	2367.44	1856.06	1806.08	2476.7	4030.03	3827.96	2638.1	4521.29	3656.8
Irf7	3012.42	2344.64	3241.72	3670.25	4457.8	1733.15	1283.99	1501.55	1435.49	3262.4
Irf8	2129.6	1288.22	1117.47	1135.99	1047.58	2011.26	1693.48	887.161	1381.78	1358.34
Irgm1	2207.8	1635.93	3543.97	2530.67	2500.3	2921.99	2276.97	3151.18	2387.59	3081.29
Itga2b	0	0	0	4.79066	0	0	0	0	0	0
Itga4	1332.5	1090.62	1590	1555.77	1203.61	4737.2	4639.45	2128.93	2617.08	3373.21
Itga5	123.324	96.9016	129.839	108.389	32.778	378.951	367.496	303.947	124.506	254.987
Itga6	200.026	161.503	38.3132	64.6739	3.93336	109.614	68.9992	53.2556	36.6195	26.2136
Itgal	5884.97	6583.61	4312.36	4951.15	4859.01	6782.28	6148.43	3145.98	3044.3	5553.71
Itgam	254.168	416.107	187.309	89.8249	148.156	3071.7	3359.96	2996.6	2294.82	2746.47
Itgax	857.254	433.207	197.951	140.127	61.6226	588.783	385.496	81.8319	339.341	305.031
Itgb1	4156.93	4413.77	2722.36	3233.7	3368.26	2993.4	3046.47	1702.88	1945.72	2580.85
Itgb2	4426.14	4238.97	2894.77	3258.25	5384.76	6264.28	6377.93	7928.6	8168.6	7224.23
Itln1	0	3.80006	0	0	0	0	0	0	0	0
Jak1	2046.88	1958.93	976.986	1217.43	1328.16	2145.3	2125.48	1296.32	1350.04	1579.97
Jak2	1015.17	754.312	736.464	706.024	563.781	1436.26	1147.49	1089.79	908.164	999.691
Jak3	293.271	172.903	153.253	277.858	133.734	224.865	124.499	224.713	219.717	190.644
Kir3dl1	0	0	0	0	0	0	0	0	0	0
Kir3dl2	0	0	0	0	0	0	0	0	0	0
Kit	45.1186	32.3005	0	0	0	21.9228	0	0	0	0
Klra1	0	0	0	0	0	0	0	0	0	0
Klra21	0	0	0	0	0	0	0	0	0	0
Klra4	0	0	0	0	0	0.626365	0	0	0	0
Klra5	0	30.4005	0	0	0	5.63729	0	0	0	0
Klra6	0	0	0	0	0	18.791	0	0	0	0
Klra7	19.5514	0	0	0	0	66.3947	19.4998	0	0	0
Klra8	57.1503	39.9007	0	0	0	93.3284	61.4993	0	2.4413	0
Klrb1	0	0	0	0	0	0	0	0	0	0
Klrc1	461.714	438.907	48.9557	205.998	55.067	315.688	212.998	19.4838	41.5021	101.28
Klrc2	6.01582	0	0	0	0	14.4064	0	0	0	0
Klrc3	0	0	0	0	0	0	0	0	0	0
Klrd1	299.287	277.405	0	45.5113	0	470.4	275.997	7.79351	24.413	122.727
Klrk1	1285.88	1016.52	923.773	1089.28	1183.94	495.455	310.496	262.381	312.487	392.012
Lair1	1251.29	1453.52	1334.58	1037.78	683.093	424.676	356.996	722.199	124.506	318.138
Lck	640.684	317.305	89.3974	241.33	28.8446	808.638	391.496	77.9351	156.243	420.609
Lcp2	684.299	528.209	315.019	392.834	647.693	471.653	265.497	235.104	683.564	487.335
Lef1	246.648	125.402	0	35.3311	0	393.984	133.498	0	0	77.4493
Lif	0	0	0	19.7615	0	196.052	173.998	166.262	583.471	86.9815
Lilra5	3492.18	4005.27	1213.25	2718.1	2519.97	82.6802	29.9997	102.615	80.563	148.941
Lilra6	0	9.50016	0	0	0	500.466	484.494	258.485	454.082	414.651
Lilrb3	2153.66	1989.33	2073.17	1646.79	1703.14	2795.47	3397.46	4055.22	2436.42	3156.36
Lilrb4	3928.33	4917.28	5123.32	2834.28	1772.63	6251.13	6188.93	8022.12	2587.78	2978.82
Litaf	485.777	562.409	451.244	565.897	327.78	545.564	643.493	753.373	407.697	521.889
Lta	9.02372	0	0	0	0	35.0765	11.9999	0	7.3239	0
Ltb	499.313	290.705	0	106.592	18.3557	583.146	310.496	85.7286	26.8543	380.097
Ltb4r1	9.02372	3.80006	0	0	0	749.759	725.992	1289.83	559.058	619.594
Ltb4r2	0	15.2002	0	0	0	15.6591	0	16.8859	2.4413	0
Ltbr	708.362	663.111	921.644	476.072	566.403	697.145	641.993	1157.34	773.893	571.933
Ltf	0	0	0	0	0	12.5273	13.4998	188.343	0	0
Ly86	4566	4780.48	3871.76	4136.14	4587.6	4099.56	4328.95	2202.97	2763.55	2838.22
Ly96	401.556	511.108	191.566	380.259	399.891	252.425	305.997	89.6254	68.3564	202.56
Maf	2024.32	1592.23	1121.72	1434.8	1882.77	230.502	113.999	222.115	239.248	198.985
Map4k1	216.569	74.1012	83.0119	321.573	123.245	528.652	427.495	444.23	642.062	589.806
Map4k2	505.329	400.907	144.739	372.474	318.602	524.894	343.496	459.817	559.058	419.418
Map4k4	144.38	161.503	83.0119	104.197	27.5335	684.617	610.493	466.312	229.482	537.379
Mapk1	983.586	1111.52	883.331	931.185	708.004	1393.04	1387.48	1045.63	761.686	1085.48
Mapk11	124.828	85.5014	144.739	110.784	35.4002	139.053	91.499	149.376	122.065	122.727
Mapk14	982.082	1075.42	615.139	808.424	688.337	1553.39	1531.48	1144.35	1091.26	1588.31
Mapkapk2	1585.17	1514.32	1458.03	1622.84	1419.94	3699.31	3419.96	3016.09	3244.49	2935.92
Marco	6444.44	5574.69	5625.65	3712.76	22720.4	18.1646	11.9999	45.4621	0	53.6187
Masp1	3.00791	0	0	0	0	0	1.49998	0	0	0
Masp2	0	0	0	0	0	0	0	0	0	0
Mbl2	4.51186	0	0	0	0	0	0	0	0	0
Mbp	4.51186	0	0	1.19767	0	316.941	209.998	116.903	400.373	290.733
Mif	1734.06	1425.02	3976.06	2494.14	2468.84	1099.9	808.491	1749.64	1491.64	866.24
Mme	0	0	0	0	0	0	0	0	0	0
Mr1	169.947	148.202	100.04	158.092	166.512	41.3401	41.9995	25.9784	31.7369	19.0644
Ms4a1	490.289	288.805	0	84.4354	76.0449	334.479	125.999	0	0	310.989
Msr1	4423.13	5578.49	5193.56	3891.81	5556.52	1387.4	1462.48	1120.97	1015.58	946.073
Muc1	0	0	0	0	0	0	0	0	0	0
Mx1	1490.42	818.913	1385.66	1109.04	1274.41	1855.92	1195.49	1385.95	1743.09	2150.71
Myd88	649.708	636.51	553.412	568.891	546.737	1316.62	1625.98	1193.71	1059.52	1433.41
Ncam1	3.00791	0	0	0	0	4.38456	1.49998	79.234	0	0
Ncf4	1552.08	1453.52	1753.89	1940.22	1852.61	3032.23	2944.47	4324.1	3283.55	3449.47
Nfatc1	332.374	302.105	217.108	303.608	191.423	565.608	434.995	375.387	529.762	585.04
Nfatc2	192.506	100.702	148.996	120.964	0	457.247	265.497	162.365	192.863	324.095
Nfatc3	180.474	212.803	21.2851	128.15	115.378	261.194	253.497	92.2232	75.6803	170.388
Nfil3	51.1344	72.2012	532.127	350.317	40.6447	2160.33	1900.48	4001.97	3513.03	2333.01
Nfkb1	1500.95	1267.32	953.572	1081.49	1082.98	2763.52	2702.97	1467.78	1899.33	2812
Nfkb2	988.098	763.813	696.023	1212.04	961.05	1951.13	1577.98	1415.82	1894.45	2051.81
Nfkbia	1728.04	1305.32	1813.49	3022.91	1843.43	2153.44	1502.98	1823.68	3925.61	2142.37
Nfkbiz	1722.03	1491.52	1662.37	2436.05	1321.61	4163.45	2372.97	3669.44	3908.52	3654.41
Nod2	57.1503	19.0003	14.8996	70.6623	0	203.569	182.998	146.778	129.389	151.324
Nos2	24.0633	47.5008	0	15.5696	38.0224	26.3073	7.49991	20.7827	39.0608	40.5119
Notch1	604.59	440.807	344.818	493.438	305.491	927.647	640.493	459.817	507.791	570.742
Notch2	906.884	687.811	461.886	483.258	542.803	1988.71	1958.98	1604.16	2424.21	1966.02
Nox1	0	0	0	0	0	0	0	0	0	0
Nox3	0	0	0	0	0	0	0	0	0	0
Nox4	0	0	0	0	0	0	0	0	0	0
Npc1	1025.7	1193.22	796.062	839.563	767.005	830.56	878.99	622.182	551.734	557.635
Nt5e	15.0395	0	0	0	0	43.2192	4.49995	0	0	0
Pax5	505.329	201.403	0	38.9241	26.2224	220.481	77.9991	2.59784	41.5021	138.217
Pdcd1	0	0	48.9557	83.8366	0	0	0	18.1849	2.4413	10.7237
Pdcd1lg2	55.6463	0	0	34.1335	0	44.4719	13.4998	0	0	0
Pdcd2	33.087	36.1006	53.2127	65.2728	60.3115	46.351	32.9996	61.0492	112.3	20.256
Pdgfb	970.05	931.015	408.674	665.303	491.67	242.403	173.998	0	4.8826	66.7255
Pdgfrb	0	0	0	0	0	0	0	0	0	0
Pecam1	801.608	851.214	412.931	1162.93	1094.78	387.094	208.498	81.8319	2.4413	229.965
Phlpp1	106.781	64.6011	59.5983	71.8599	83.9116	67.6475	59.9993	33.7719	0	51.2357
Phlpp2	166.939	169.103	68.1123	138.929	149.468	147.196	95.9989	62.3481	134.272	75.0662
Pigr	31.583	85.5014	0	71.8599	78.6671	0	0	0	0	0
Pla2g2a	0	0	0	0	0	0	0	0	0	0
Pla2g2e	0	0	0	0	0	0	0	0	0	0
Plau	557.967	570.009	1115.34	791.657	507.403	221.733	212.998	224.713	95.2108	84.5984
Plaur	344.405	264.104	510.842	223.365	296.313	3354.81	3091.46	6154.27	9357.51	3567.43
Pml	2088.99	1761.33	1411.2	2339.64	1633.65	1134.35	715.492	845.596	693.33	1147.44
Pou2f2	1118.94	1096.32	647.067	1116.22	929.583	1692.44	1537.48	889.759	612.767	1462
Pparg	63.1661	85.5014	180.923	117.97	78.6671	52.6147	4.49995	6.49459	4.8826	47.6611
Ppbp	0	0	0	14.372	0	0	0	0	0	0
Prdm1	151.899	140.602	168.152	791.657	266.157	225.492	158.998	93.5221	46.3847	101.28
Prf1	0	13.3002	0	31.7381	0	58.8783	14.9998	14.2881	119.624	3.57458
Prim1	133.852	150.102	236.265	124.557	129.801	36.3292	35.9996	90.9243	17.0891	21.4475
Prkcd	2979.33	3138.85	3258.75	3718.75	2734.99	11024.7	9631.39	5451.56	7167.66	8984.12
Psmb10	884.325	805.613	1238.79	975.498	1117.07	801.748	709.492	1345.68	1835.86	1258.25
Psmb11	0	0	0	0	0	0	0	0	0	0
Psmb5	747.465	737.212	736.464	856.331	811.583	886.307	952.489	1050.82	1042.44	1103.35
Psmb7	554.959	579.51	591.726	579.67	392.025	731.595	764.991	639.068	559.058	675.596
Psmb9	1303.93	875.914	1592.12	1533.01	1882.77	811.77	614.993	1649.63	1870.04	1202.25
Psmc2	1167.07	1254.02	1611.28	1357.55	1398.96	947.691	1060.49	1210.59	798.306	1030.67
Psmd7	979.074	1007.02	906.745	929.388	1195.74	632.629	599.993	779.351	996.051	563.592
Ptafr	231.609	117.802	276.706	65.2728	36.7113	1073.59	1081.49	1133.96	2216.7	805.472
Ptger4	184.986	114.002	195.823	240.731	128.49	502.971	361.496	346.811	693.33	440.865
Ptgs2	81.2135	53.2009	183.052	70.0634	3.93336	1041.02	896.99	996.27	1723.56	760.194
Ptk2	403.06	419.907	204.337	324.567	431.358	51.362	17.9998	0	0	0
Ptpn2	433.139	368.606	508.714	468.287	283.202	603.19	550.494	416.953	251.454	350.309
Ptpn22	986.594	752.412	642.81	1016.82	569.026	1374.87	1289.99	767.661	1342.72	1289.23
Ptpn6	4128.35	3836.16	4114.41	3461.85	3717.02	5612.86	5491.44	5009.93	3727.87	5324.94
Ptprc	5936.11	4907.78	3739.79	4576.28	4339.8	9731.21	9506.89	6434.84	7719.4	8943.6
Rae1	494.801	387.606	349.076	458.107	386.78	515.499	508.494	591.008	783.658	426.567
Rag1	0	0	0	0	0	0	0	0	0	0
Rag2	0	0	0	0	0	0	0	0	0	0
Rela	482.769	532.009	408.674	503.618	461.514	687.123	592.493	529.959	776.334	742.321
Relb	654.22	400.907	593.854	534.758	571.648	824.923	695.992	611.791	668.917	611.253
Rorc	0	0	0	0	0	0	0	0	0	0
Runx1	335.382	440.807	89.3974	204.801	128.49	678.354	797.991	255.887	185.539	384.863
Runx3	64.67	24.7004	0	67.6681	0	212.964	106.499	31.174	0	59.5764
S100a8	43.6147	511.108	1421.84	98.2086	154.712	6961.42	7868.91	283685	27791.8	6086.32
S100a9	22.5593	528.209	589.597	70.0634	86.5338	5717.46	7229.92	112855	8329.72	4116.73
Sele	0	0	0	0	0	0	0	0	0	0
Sell	1106.91	619.41	3844.09	1283.9	958.428	5838.98	5797.43	10781	9753	7995.15
Selplg	0	0	0	0	0	16.2855	0	0	0	0
Serping1	84.2214	60.801	46.8272	53.8949	97.0228	2.50546	1.49998	0	48.826	0
Sh2d1a	54.1423	30.4005	0	20.3603	0	106.482	35.9996	10.3913	0	11.9153
Sigirr	82.7175	13.3002	0	32.337	0	120.889	74.9991	23.3805	31.7369	53.6187
Ski	851.238	674.511	442.73	401.218	593.937	579.388	497.994	335.121	466.289	521.889
Slamf1	13.5356	0	0	14.372	0	18.791	0	0	0	0
Slamf7	660.236	410.407	717.308	1306.65	655.559	621.981	587.993	279.267	246.571	629.126
Smad3	249.656	210.903	85.1404	282.649	121.934	519.257	418.495	305.246	322.252	327.67
Smad5	524.88	425.607	229.879	305.405	395.958	277.48	251.997	66.2448	73.239	151.324
Socs1	144.38	81.7013	206.465	153.9	19.6668	462.258	299.997	220.816	109.859	132.26
Socs3	121.82	96.9016	297.991	92.8191	49.8225	613.838	608.993	1422.32	1274.36	806.664
Spn	430.131	256.504	200.08	537.153	237.313	2323.82	1751.98	2035.4	2307.03	3274.32
Src	221.081	119.702	0	24.5521	49.8225	0	0	0	0	0
Stat1	4343.42	3152.15	4310.23	5948.8	5771.54	3808.93	2791.47	3592.81	3918.29	5084.25
Stat2	1782.19	1385.12	1738.99	2119.27	2350.84	1215.78	896.99	1504.15	1982.34	1967.21
Stat3	1213.69	1274.92	1072.77	1153.95	1250.81	2410.88	2606.97	1934.09	1923.75	3112.27
Stat4	90.2372	68.4011	0	56.2903	0	194.173	134.998	3.89675	36.6195	50.0441
Stat5a	234.617	167.203	151.124	235.94	149.468	656.431	598.493	416.953	612.767	563.592
Stat5b	824.167	657.411	566.183	664.704	662.115	1179.45	1045.49	891.058	1281.68	1043.78
Stat6	2096.51	1848.73	1562.33	1573.13	1873.59	2432.8	2465.97	1973.06	2145.9	2207.9
Syk	2791.34	2525.14	2352	3066.62	2686.48	3372.98	3178.46	2406.9	3852.37	3099.16
Tagap	714.378	530.109	417.188	643.745	315.98	1997.48	1264.49	1096.29	1586.85	1147.44
Tal1	0	0	0	0	0	18.1646	10.4999	0	0	0
Tap1	1873.93	1330.02	2930.96	2657.02	2121.39	1901.02	1483.48	2406.9	2353.41	2615.4
Tapbp	1902.5	1489.62	1917.79	1992.32	1804.1	1753.82	1411.48	2235.44	1809	1749.16
Tbk1	705.354	630.81	644.938	657.518	519.203	562.476	491.994	571.524	285.632	499.25
Tbx21	302.295	228.004	227.75	317.98	124.556	361.413	256.497	189.642	180.656	163.239
Tcf4	741.449	665.011	238.393	1050.95	638.515	920.757	775.491	344.213	415.021	560.018
Tcf7	457.202	195.703	0	58.0868	3.93336	568.74	334.496	0	0	229.965
Tfrc	1282.87	942.415	483.172	1109.64	1655.94	251.173	113.999	226.012	170.891	127.493
Tgfb1	3370.36	3478.96	3214.05	2551.63	3433.82	5672.36	5809.43	3799.34	5700.44	4918.62
Tgfb2	0	0	0	0	0	0	0	0	0	0
Tgfb3	1.50395	13.3002	0	31.1393	0	0	0	0	0	0
Tgfbi	1628.78	2270.54	4774.25	2704.33	1967.99	7157.48	9625.39	12173.5	9467.37	11283.8
Tgfbr1	1574.64	1757.53	536.384	1269.53	978.095	895.076	812.991	352.007	397.932	390.821
Tgfbr2	1893.48	1875.33	1068.51	1225.81	1346.52	925.768	764.991	489.692	476.054	733.981
Thy1	302.295	184.303	0	102.999	0	358.281	271.497	22.0816	43.9434	195.41
Tigit	3.00791	0	4.25702	102.4	10.489	6.89002	0	2.59784	19.5304	23.8305
Tirap	234.617	191.903	104.297	199.411	162.579	190.415	190.498	232.506	173.332	213.283
Tlr1	739.945	790.413	991.885	797.046	542.803	391.478	407.995	358.501	178.215	369.373
Tlr2	687.307	541.509	674.737	544.938	534.936	1490.12	1346.98	1430.11	891.075	1074.76
Tlr3	360.949	207.103	114.939	151.505	106.201	31.9446	20.9998	24.6794	0	21.4475
Tlr4	1361.08	1352.82	1023.81	1002.45	1122.32	263.7	373.496	565.029	324.693	275.243
Tlr5	18.0474	13.3002	12.7711	5.38949	0	63.8893	70.4992	88.3264	19.5304	73.8747
Tlr8	1759.63	2057.73	1170.68	1518.04	1566.79	1190.09	1522.48	909.243	998.492	1186.76
Tlr9	469.234	347.706	474.658	511.403	322.535	1481.35	1262.99	531.258	541.969	1211.78
Tmem173	475.25	475.008	515.099	459.305	428.736	594.421	551.994	653.356	878.869	672.021
Tnf	427.123	285.005	566.183	486.851	381.536	578.762	346.496	904.047	1061.97	463.504
Tnfaip3	1377.62	1018.42	1577.23	2571.39	1016.12	2286.23	1334.98	1634.04	2409.56	1763.46
Tnfaip6	0	0	0	0	0	9.39548	8.9999	81.8319	63.4738	0
Tnfrsf11a	496.305	547.209	436.344	338.34	221.579	173.503	112.499	111.707	2.4413	51.2357
Tnfrsf13b	79.7096	79.8013	83.0119	400.02	161.268	243.03	209.998	266.278	278.308	213.283
Tnfrsf13c	19.5514	5.70009	0	58.6856	7.86671	10.0218	0	0	0	0
Tnfrsf14	1783.69	1362.32	1764.53	1725.24	2124.01	987.152	842.99	1308.01	1603.94	915.093
Tnfrsf17	0	3.80006	0	276.661	82.6005	1.25273	0	0	0	0
Tnfrsf1b	2371.74	1957.03	1517.63	1504.27	2454.41	5229.52	4511.95	4520.24	7865.87	6523.61
Tnfrsf4	0	0	0	0	0	10.6482	0	0	0	0
Tnfrsf8	0	0	0	0	0	52.6147	40.4995	0	0	22.639
Tnfrsf9	0	0	0	0	0	0	0	0	0	0
Tnfsf10	266.2	193.803	89.3974	226.958	121.934	160.35	104.999	22.0816	19.5304	59.5764
Tnfsf11	0	0	0	0	0	0	0	0	0	0
Tnfsf12	130.844	157.703	63.8553	98.8074	66.8671	290.634	235.497	102.615	122.065	176.346
Tnfsf13b	0	17.1003	0	0	0	85.8121	64.4993	102.615	70.7977	21.4475
Tnfsf14	24.0633	11.4002	0	0	0	181.646	160.498	301.349	195.304	128.685
Tnfsf15	0	0	0	0	0	0	0	0	0	0
Tnfsf18	0	0	0	0	0	0	0	0	0	0
Tnfsf8	19.5514	0	0	25.151	0	42.5928	5.99993	3.89675	0	0
Tollip	579.022	583.31	383.132	524.577	407.758	682.738	608.993	742.981	556.617	579.082
Traf1	181.978	96.9016	0	110.185	0	291.886	160.498	44.1632	58.5912	254.987
Traf2	153.403	169.103	72.3693	163.481	123.245	194.8	148.498	100.017	83.0043	137.026
Traf3	243.641	163.403	110.682	174.859	163.89	358.281	290.997	129.892	156.243	239.497
Traf4	13.5356	13.3002	2.12851	36.5288	0	28.1864	4.49995	18.1849	21.9717	2.38305
Traf5	394.036	286.905	183.052	312.591	306.802	382.709	299.997	219.517	539.528	327.67
Traf6	209.05	239.404	125.582	229.952	148.156	388.347	400.495	332.523	146.478	315.755
Trem1	0	3.80006	27.6706	16.1685	0	620.728	497.994	1819.78	900.84	458.738
Trem2	222.585	328.705	321.405	143.72	116.69	178.514	287.997	332.523	400.373	178.729
Trp53	661.74	530.109	706.665	592.246	705.382	460.379	281.997	371.491	778.775	389.629
Tslp	76.7017	57.0009	0	8.38366	0	0	0	0	0	0
Tyk2	386.516	279.305	244.779	438.944	321.224	437.203	307.496	462.415	751.921	565.975
Tyrobp	33276.5	31595.6	28509.3	30015.3	41932.2	33825	32945.6	43302	81046.3	38065.7
Ube2l3	1094.88	1141.92	702.408	962.324	1151.16	1062.94	1100.99	811.824	1547.79	1050.93
Vcam1	2353.69	2261.04	1992.28	1610.86	2036.17	19.4173	25.4997	54.5546	0	11.9153
Vtn	130.844	68.4011	0	69.4646	66.8671	0	0	0	0	0
Xbp1	2304.06	2376.94	1915.66	14407.9	7213.78	2988.39	3263.96	3403.17	5341.57	4360.99
Xcl1	372.981	283.105	12.7711	20.9591	14.4223	261.194	185.998	15.587	36.6195	45.278
Xcr1	452.69	114.002	0	8.98249	0	0	0	0	0	0
Zap70	177.467	81.7013	87.2689	80.8424	2.62224	221.107	47.9995	55.8535	61.0325	57.1933
Zbtb7b	1049.76	659.311	798.191	823.994	1110.52	886.307	676.492	1210.59	2285.06	1159.36
Zeb1	187.994	81.7013	0	64.6739	68.1782	110.24	64.4993	23.3805	0	17.8729
